# Supplementary material for: Catalytic Enantioselective Synthesis of N-C Axially Chiral N-(2,6-Disubstituted-phenyl)sulfonamides through Chiral Pd-Catalyzed N-Allylation
Source: Molecules. 2022 Nov 13;27(22):7819. doi: 10.3390/molecules27227819 (PMC9698006; doi:10.3390/molecules27227819)
Supplement: Supplementary file 1 [file molecules-27-07819-s001.zip]

Archive with 1 entries (1 files):
- molecules-1999254-supplementary.pdf
